# Supplementary material for: Exploring the Ability of LARS2 Carboxy-Terminal Domain in Rescuing the MELAS Phenotype
Source: Life (Basel). 2021 Jul 10;11(7):674. doi: 10.3390/life11070674 (PMC8303833; doi:10.3390/life11070674)
Supplement: Supplementary file 1 [file life-11-00674-s001.zip]

Archive with 1 entries (1 files):
- life-1289687-supplementary.pdf
